# Supplementary material for: Disrupted diurnal oscillations of the gut microbiota in patients with alcohol dependence
Source: Front Cell Infect Microbiol. 2023 Feb 17;13:1127011. doi: 10.3389/fcimb.2023.1127011 (PMC9983756; doi:10.3389/fcimb.2023.1127011)
Supplement: Supplementary file 2 [file Table_1.xls]

Genus	mean(AD)	SD(AD)	mean(HS)	SD(HS)	p.value	FDR
Abiotrophia	0.00066	0.001334	0.000191	0.000589	0.213463	0.428083
Acidaminococcus	0.059823	0.149256	0.028191	0.11876	0.323292	0.577615
Acinetobacter	0.00026	0.001039	9.3e-05	0.000417	0.834108	0.866438
Actinobacillus	0.038816	0.160249	0.003447	0.007503	0.647246	0.774384
Actinomyces	0.028661	0.055153	0.009284	0.009585	0.009157	0.077176
Adlercreutzia	0	0	0.002999	0.008357	0.009746	0.077176
Aggregatibacter	0.02325	0.110321	0.004125	0.011625	0.745073	0.831998
Agrobacterium	5.6e-05	0.000315	0	0	0.452628	0.625280
Akkermansia	0.35165	1.698838	0.015761	0.047003	0.7266	0.818188
Alistipes	0.015452	0.038436	0.017262	0.038163	0.720133	0.817778
Allobaculum	0.000325	0.001004	0	0	0.107875	0.314245
Alloscardovia	0.000108	0.000608	0	0	0.452628	0.625280
Anaerococcus	5.4e-05	0.000304	0	0	0.452628	0.625280
Anaerofilum	0	0	0.000572	0.001397	0.027056	0.167512
Anaerostipes	0.008052	0.024472	0.009784	0.025576	0.153361	0.387743
Anaerotruncus	0.005869	0.015229	0.004598	0.012515	0.467349	0.626248
Anaerovorax	0	0	8.8e-05	0.000392	0.220431	0.428083
Aquabacterium	0.000153	0.000636	0.002308	0.005626	0.114933	0.320855
Arthrobacter	0	0	0.000178	0.000549	0.07539	0.251136
Atopobium	0.002579	0.005765	0.000454	0.000809	0.044573	0.212528
Bacillus	0.000917	0.002824	0.002325	0.01001	0.799296	0.843352
Bacteroides	30.704791	16.504757	19.43727	19.410874	0.027502	0.167512
Bifidobacterium	0.560525	2.427208	0.132934	0.33943	0.511307	0.671717
Bilophila	0.177437	0.184446	0.118279	0.185934	0.093887	0.299544
Blautia	0.423428	0.456825	0.668817	0.680511	0.308319	0.561742
Brachyspira	0.000322	0.001821	0	0	0.452628	0.625280
Brevibacillus	5.5e-05	0.00031	0	0	0.452628	0.625280
Bulleidia	0.000624	0.002155	0.001139	0.002069	0.183478	0.428083
Butyricicoccus	0.030445	0.054398	0.091735	0.108078	0.006297	0.072762
Butyricimonas	0.08975	0.143948	0.124793	0.165829	0.21947	0.428083
CF231	0.001124	0.006357	0	0	0.452628	0.625280
Campylobacter	0.005674	0.029254	0.000527	0.00117	0.383311	0.625280
Capnocytophaga	0.000109	0.000616	0	0	0.452628	0.625280
Catenibacterium	0.012192	0.06897	0.024887	0.081331	0.058278	0.233298
Christensenella	0.000214	0.00073	9.8e-05	0.000438	0.596698	0.751565
Citrobacter	0.067873	0.12716	0.014079	0.030829	0.15182	0.387743
Cloacibacillus	0	0	0.007566	0.032039	0.07539	0.251136
Clostridium	0.84384	0.840695	0.988768	1.145463	0.859489	0.885935
Collinsella	0.033662	0.054916	0.081313	0.158425	0.397968	0.625280
Coprobacillus	5.6e-05	0.00032	0	0	0.452628	0.625280
Coprococcus	0.147823	0.412807	0.614755	0.960805	0.000139	0.002661
Corynebacterium	0.000481	0.000782	0.000179	8e-04	0.059195	0.233298
Defluviitalea	0.001948	0.005339	0.001576	0.005548	0.880942	0.887566
Dehalobacterium	0	0	0.000347	0.000713	0.009746	0.077176
Desulfovibrio	0.150355	0.313964	0.117359	0.191363	0.712898	0.816481
Dialister	0.291286	1.073253	1.095579	2.067399	0.047531	0.212528
Dorea	0.337875	0.396503	0.193661	0.260082	0.018218	0.122061
Dysgonomonas	0	0	0.000345	0.001542	0.220431	0.428083
Eggerthella	0.002814	0.00403	0.002231	0.004438	0.310216	0.561742
Eikenella	5.2e-05	0.000293	0	0	0.452628	0.625280
Enterobacter	0.061195	0.308068	0.000931	0.002272	0.048186	0.212528
Enterococcus	5.4e-05	0.000304	0.000285	0.000696	0.112407	0.320480
Epulopiscium	0.000414	0.001432	0.011407	0.042798	0.868582	0.887397
Escherichia	2.094731	2.495679	2.254942	4.913374	0.460987	0.626248
Eubacterium	0.061298	0.126617	0.223323	0.442746	0.434713	0.625280
Faecalibacterium	1.720821	3.145187	5.428652	4.365442	6.8e-05	0.001809
Fusobacterium	11.543228	10.378134	0.820691	1.795107	1.1e-05	0.000737
Gardnerella	0	0	8.5e-05	0.00038	0.220431	0.428083
Gemmiger	0.048794	0.139255	0.253414	0.346585	4.9e-05	0.001641
Geobacillus	0.000268	0.001513	0	0	0.452628	0.625280
Granulicatella	0.003853	0.007473	0.002137	0.005137	0.47884	0.635293
Haemophilus	1.141454	4.11646	0.108073	0.241318	0.969352	0.969352
Holdemania	0.008956	0.019658	0.013099	0.027626	0.150817	0.387743
Kaistobacter	5.6e-05	0.000319	0	0	0.452628	0.625280
Kingella	5.2e-05	0.000293	0	0	0.452628	0.625280
Lachnoanaerobaculum	0.000258	0.001197	0	0	0.271019	0.511501
Lachnobacterium	0.002031	0.005135	0.080397	0.275959	4.9e-05	0.001641
Lachnospira	0.764628	2.057016	3.323445	3.756728	8.1e-05	0.001809
Lactobacillus	0.035704	0.150797	0.002762	0.005052	0.19262	0.428083
Lactococcus	0.000529	0.001143	0.002002	0.005159	0.107244	0.314245
Lautropia	5.3e-05	0.000303	0	0	0.452628	0.625280
Leptotrichia	0.001668	0.006173	0	0	0.107875	0.314245
Leuconostoc	0.00036	0.001476	0.00234	0.00647	0.007508	0.077176
Megamonas	19.141963	20.979275	4.551486	6.667225	0.004814	0.064508
Megasphaera	0.252358	0.566529	0.262967	0.66822	0.686652	0.800099
Methanobrevibacter	0.00414	0.022873	0.01546	0.061641	0.063656	0.236942
Methanosphaera	0	0	0.00048	0.002144	0.220431	0.428083
Methylobacterium	0	0	8.4e-05	0.000377	0.220431	0.428083
Mitsuokella	0.00162	0.00617	0.045295	0.1274	0.105755	0.314245
Mogibacterium	0.000863	0.003006	0.003961	0.013767	0.36689	0.625280
Morganella	0.000585	0.002438	9.6e-05	0.000429	0.568773	0.732842
Moryella	0.00053	0.001369	0.00045	0.000802	0.663857	0.786477
Neisseria	0.000156	0.000643	0.000168	0.000516	0.698985	0.807448
Odoribacter	0.044103	0.080246	0.063198	0.081154	0.141624	0.379552
Oribacterium	0.000702	0.001047	8.4e-05	0.000374	0.012527	0.088348
Oryza	0.001024	0.001959	0	0	0.006516	0.072762
Oscillospira	0.362301	0.536411	1.331298	2.495924	0.063556	0.236942
Oxalobacter	0.002132	0.008006	0.005734	0.010622	0.25687	0.491723
Parabacteroides	1.362666	1.369545	0.635734	0.586972	0.030366	0.176915
Paracoccus	5.3e-05	3e-04	0	0	0.452628	0.625280
Paraprevotella	0.62362	0.955575	0.561994	0.755107	0.373329	0.625280
Parvimonas	0.000214	0.000715	9.6e-05	0.000429	0.596698	0.751565
Peptoniphilus	0	0	8.5e-05	0.00038	0.220431	0.428083
Peptostreptococcus	0.000271	0.000779	0.000178	0.000549	0.773225	0.836950
Phascolarctobacterium	1.900286	2.658585	1.755364	2.018829	0.618102	0.759869
Porphyromonas	0.000266	0.000755	0.001046	0.003573	0.763284	0.836950
Prevotella	8.793202	16.487989	37.048425	27.771079	5e-06	0.000670
Proteus	0.005515	0.019688	0.000517	0.001263	0.46559	0.626248
Pseudobutyrivibrio	0.00404	0.013826	0.011684	0.01861	0.056911	0.233298
Pseudomonas	0.000921	0.003385	0	0	0.043683	0.212528
Pseudoramibacter_Eubacterium	0.00059	0.001687	0	0	0.043683	0.212528
Pyramidobacter	0.001421	0.007117	0.010145	0.034412	0.011574	0.086162
Rahnella	0.038954	0.095101	0.011124	0.044449	0.040286	0.212528
Renibacterium	0.000112	0.00044	8.3e-05	0.000373	0.834108	0.866438
Roseburia	1.556781	3.063461	3.541834	3.219006	0.000383	0.006415
Rothia	0.004451	0.007274	0.000529	0.001399	0.009791	0.077176
Ruminococcus	1.267254	1.411686	1.407689	1.459313	0.786983	0.836950
SMB53	0.007122	0.02059	0.023657	0.073508	0.07684	0.251136
Sarcina	5.6e-05	0.000315	0.004946	0.021305	0.295016	0.549058
Scardovia	5.4e-05	0.000308	0	0	0.452628	0.625280
Schwartzia	0.000107	0.000421	0.000177	0.000544	0.61089	0.757956
Selenomonas	0.000827	0.004392	0.000181	0.00056	0.639714	0.772267
Shigella	0.128103	0.339194	0.029391	0.044728	0.344028	0.606576
Shuttleworthia	0.000631	0.001401	8.3e-05	0.000371	0.065745	0.238104
Slackia	0.000913	0.002576	0.000806	0.002019	0.60013	0.751565
Staphylococcus	5.3e-05	0.000303	0	0	0.452628	0.625280
Streptococcus	0.272661	0.76704	0.019816	0.020423	0.213107	0.428083
Succinatimonas	0.007039	0.014721	0.001632	0.0073	0.045931	0.212528
Succinivibrio	0.0795	0.449409	1.557311	4.790705	0.00301	0.044816
Sutterella	1.808491	2.096276	1.988681	1.511716	0.217946	0.428083
Synergistes	0.002477	0.010663	0.002189	0.007582	0.669092	0.786477
Syntrophomonas	0	0	0.000192	0.000858	0.220431	0.428083
TG5	0.00011	0.000624	8.3e-05	0.000373	0.777763	0.836950
Treponema	0.000169	0.000538	0.000275	0.000673	0.519497	0.675850
Turicibacter	0.054279	0.127806	0.048703	0.136247	0.784177	0.836950
Unclassified	8.547624	7.77554	8.656462	7.054615	0.874152	0.887397
Veillonella	1.804461	5.905871	0.045237	0.065663	0.120568	0.329717
Victivallis	5.6e-05	0.000318	8.2e-05	0.000366	0.777763	0.836950
WAL_1855D	5.5e-05	0.00031	0.00036	0.000742	0.049167	0.212528
Weissella	0	0	8.4e-05	0.000377	0.220431	0.428083
YRC22	0	0	0.001151	0.005146	0.220431	0.428083
cc_115	0.000274	0.001008	0.000959	0.004289	0.62523	0.761644
02d06	0	0	0.000517	0.001909	0.07539	0.251136
vadinCA11	0	0	0.001856	0.008301	0.220431	0.428083
