# Supplementary material for: Disrupted diurnal oscillations of the gut microbiota in patients with alcohol dependence
Source: Front Cell Infect Microbiol. 2023 Feb 17;13:1127011. doi: 10.3389/fcimb.2023.1127011 (PMC9983756; doi:10.3389/fcimb.2023.1127011)
Supplement: Supplementary file 3 [file Table_2.xls]

Species	mean(AD)	SD(AD)	mean(HS)	SD(HS)	p.value	FDR
Acinetobacter_guillouiae	0.000206	0.000906	0	0	0.271019	0.444756
Actinobacillus_porcinus	0.034242	0.137415	0.003351	0.007405	0.647246	0.757572
Aggregatibacter_segnis	0.019755	0.109144	0.00018	0.000556	0.985332	0.985332
Akkermansia_muciniphila	0.35165	1.698838	0.015761	0.047003	0.7266	0.822415
Alistipes_indistinctus	0.013731	0.037609	0.016407	0.036844	0.491952	0.633388
Alistipes_onderdonkii	0.001722	0.004012	0.000855	0.002598	0.583829	0.707463
Arthrobacter_woluwensis	0	0	0.000178	0.000549	0.07539	0.221862
Atopobium_rimae	0.000472	0.001141	8.4e-05	0.000376	0.158318	0.356702
Bacteroides_caccae	1.028393	1.769639	0.180611	0.274495	0.026919	0.109232
Bacteroides_coprophilus	0.385099	1.174931	0.276912	1.049926	0.804995	0.846066
Bacteroides_eggerthii	0.077506	0.211484	0.097363	0.431917	0.090072	0.237882
Bacteroides_fragilis	1.813809	2.487382	2.625978	8.680661	0.023636	0.105848
Bacteroides_ovatus	0.887958	1.370265	0.264741	0.545366	0.03274	0.124897
Bacteroides_plebeius	4.937914	7.585854	5.323515	8.809968	0.598164	0.716406
Bacteroides_uniformis	0.943679	2.546908	0.39477	0.589523	0.770545	0.836285
Blautia_obeum	0.003358	0.007636	0.048194	0.114931	3.2e-05	0.000824
Blautia_producta	0.045712	0.138647	0.011326	0.019257	0.465492	0.622671
Bulleidia_moorei	0.000573	0.002149	0.000619	0.00147	0.481468	0.627737
Bulleidia_p_1630_c5	0	0	0.000335	0.001497	0.220431	0.412807
Butyricicoccus_pullicaecorum	0.030445	0.054398	0.091735	0.108078	0.006297	0.039782
Capnocytophaga_ochracea	5.4e-05	0.000308	0	0	0.452628	0.621609
Clostridium_aldenense	0.039628	0.061439	0.050381	0.111268	0.551656	0.692934
Clostridium_bifermentans	0.00011	0.000434	8.4e-05	0.000376	0.834108	0.867809
Clostridium_butyricum	0.00126	0.005901	0.00131	0.003105	0.427307	0.621609
Clostridium_celatum	0.103557	0.310569	0.274317	0.483887	0.003722	0.032874
Clostridium_citroniae	0.341662	0.512677	0.155484	0.452814	0.001413	0.016171
Clostridium_clostridioforme	0.021992	0.056735	0.111927	0.203117	0.000973	0.012527
Clostridium_colinum	0.024719	0.062814	0.141435	0.501113	0.709736	0.812253
Clostridium_hathewayi	0.091498	0.213241	0.029948	0.060559	0.046653	0.160175
Clostridium_hiranonis	0.007094	0.031633	0	0	0.169761	0.372029
Clostridium_lavalense	0.021327	0.061661	0.01023	0.028298	0.316246	0.480163
Clostridium_methylpentosum	0.001439	0.002616	0.001945	0.005102	0.565163	0.697424
Clostridium_neonatale	0.003608	0.012212	0	0	0.027573	0.109232
Clostridium_paraputrificum	0.018733	0.095841	0.025761	0.111406	0.683184	0.790651
Clostridium_perfringens	0.014457	0.062993	0.008896	0.021513	0.639317	0.756893
Clostridium_ramosum	0.061228	0.104359	0.020974	0.068006	0.00383	0.032874
Clostridium_ruminantium	0	0	0.000179	8e-04	0.220431	0.412807
Clostridium_sordellii	0.000608	0.001656	0.002324	0.010394	0.134198	0.321451
Clostridium_spiroforme	0.000945	0.004504	0.000337	0.001507	0.870601	0.896719
Clostridium_symbiosum	0.075572	0.107483	0.033402	0.083114	0.006528	0.039782
Collinsella_aerofaciens	0.028418	0.055238	0.081228	0.158427	0.068428	0.213578
Collinsella_stercoris	0.003894	0.010384	8.5e-05	0.00038	0.087741	0.237882
Coprococcus_catus	0.011656	0.020425	0.023847	0.049866	0.159304	0.356702
Coprococcus_eutactus	0.061858	0.349609	0.217509	0.602146	0.008315	0.047580
Corynebacterium_durum	0.000208	0.00056	0	0	0.107875	0.277778
Defluviitalea_saccharophila	0.001948	0.005339	0.001576	0.005548	0.880942	0.898386
Desulfovibrio_D168	0.005673	0.029846	0.022634	0.071697	0.247218	0.444756
Dorea_formicigenerans	0.050087	0.100731	0.0562	0.089976	0.338409	0.505161
Eggerthella_lenta	0.002814	0.00403	0.002231	0.004438	0.310216	0.480163
Enterococcus_casseliflavus	5.4e-05	0.000304	0.000285	0.000696	0.112407	0.282388
Escherichia_coli	2.094731	2.495679	2.254942	4.913374	0.460987	0.622671
Eubacterium_biforme	0.039769	0.124782	0.196856	0.44196	0.067556	0.213578
Eubacterium_dolichum	0.021331	0.028036	0.026289	0.069192	0.259273	0.444756
Faecalibacterium_prausnitzii	1.720598	3.144913	5.424745	4.363776	6.8e-05	0.001167
Gemmiger_formicilis	0.048794	0.139255	0.253414	0.346585	4.9e-05	0.001009
Geobacillus_vulcani	0.000268	0.001513	0	0	0.452628	0.621609
Haemophilus_influenzae	5.2e-05	0.000293	0	0	0.452628	0.621609
Haemophilus_parainfluenzae	1.098563	3.906411	0.106897	0.239369	0.969352	0.978855
Lachnoanaerobaculum_orale	0.000258	0.001197	0	0	0.271019	0.444756
Lactobacillus_helveticus	0.000908	0.003935	0.00065	0.001863	0.787569	0.836285
Lactobacillus_mucosae	0.001708	0.004467	0.000528	0.001708	0.272035	0.444756
Lactobacillus_paralimentarius	5.4e-05	0.000304	0	0	0.452628	0.621609
Lactobacillus_reuteri	5.3e-05	3e-04	0.000384	0.001718	0.734849	0.822711
Lactobacillus_salivarius	0.030959	0.151325	0.000925	0.00316	0.15115	0.353828
Lactococcus_garvieae	0.000156	0.000633	0.001058	0.003865	0.294677	0.467487
Megamonas_hypermegale	0.002288	0.003552	0.000435	0.000952	0.020258	0.099361
Methylobacterium_adhaesivum	0	0	8.4e-05	0.000377	0.220431	0.412807
Morganella_morganii	0.000585	0.002438	9.6e-05	0.000429	0.568773	0.697424
Oryza_sativa_Indica_Group	0.001024	0.001959	0	0	0.006516	0.039782
Parabacteroides_distasonis	0.943711	0.971483	0.355968	0.376606	0.006566	0.039782
Parabacteroides_gordonii	0.013887	0.043772	0.003881	0.007457	0.476846	0.627737
Porphyromonas_endodontalis	0.000103	0.00058	8.4e-05	0.000374	0.777763	0.836285
Prevotella_copri	6.169813	13.176359	26.80018	27.435158	1.4e-05	0.000481
Prevotella_intermedia	5.5e-05	0.00031	0.000185	0.000571	0.295016	0.467487
Prevotella_melaninogenica	0.000422	0.000854	0	0	0.027573	0.109232
Prevotella_pallens	5.7e-05	0.00032	0.000178	0.000549	0.317001	0.480163
Prevotella_stercorea	1.458808	3.91132	6.857547	11.558727	0.000564	0.008299
Prevotella_tannerae	0.00012	0.000474	0	0	0.271019	0.444756
Pseudomonas_stutzeri	0.000121	0.000476	0	0	0.271019	0.444756
Pseudomonas_veronii	0.000107	0.00042	0	0	0.271019	0.444756
Pyramidobacter_piscolens	0.001421	0.007117	0.010145	0.034412	0.011574	0.060554
Rahnella_aquatilis	0.038954	0.095101	0.011124	0.044449	0.040286	0.148195
Roseburia_faecis	0.2049	0.434657	1.354018	1.664797	1.2e-05	0.000481
Roseburia_inulinivorans	0.033045	0.065786	0.071656	0.098638	0.00515	0.039782
Rothia_aeria	5.4e-05	0.000304	0	0	0.452628	0.621609
Rothia_dentocariosa	0.000682	0.001402	0.000263	0.001178	0.0896	0.237882
Rothia_mucilaginosa	0.003716	0.006914	0.000265	0.000847	0.011758	0.060554
Ruminococcus_albus	0	0	0.002864	0.012806	0.220431	0.412807
Ruminococcus_bromii	0.124804	0.340007	0.221462	0.328352	0.022366	0.104714
Ruminococcus_flavefaciens	0	0	0.001009	0.004513	0.220431	0.412807
Ruminococcus_gnavus	1.035203	1.407763	0.229434	0.280646	0.001779	0.018324
Shigella_flexneri	0.124758	0.33715	0.024785	0.040194	0.50097	0.637036
Shuttleworthia_satelles	0.000631	0.001401	8.3e-05	0.000371	0.065745	0.213578
Streptococcus_anginosus	0.109834	0.321092	0.003963	0.004466	0.11624	0.285065
Streptococcus_infantis	0.063142	0.164732	0.005586	0.00603	0.784523	0.836285
Succinatimonas_hippei	0.007039	0.014721	0.001632	0.0073	0.045931	0.160175
Treponema_amylovorum	0	0	0.000182	0.000561	0.07539	0.221862
Treponema_socranskii	0	0	9.3e-05	0.000417	0.220431	0.412807
Unclassified	71.252314	18.55792	45.104796	16.652702	1.4e-05	0.000481
Veillonella_dispar	1.58168	5.544961	0.015094	0.02333	0.087362	0.237882
Veillonella_parvula	0.196143	0.481499	0.028611	0.043719	0.203067	0.412807
Victivallis_vadensis	5.6e-05	0.000318	8.2e-05	0.000366	0.777763	0.836285
Weissella_beninensis	0	0	8.4e-05	0.000377	0.220431	0.412807
